# Supplementary material for: Enhancing Sheep Rumen Function, and Growth Performance Through Yeast Culture and Oxalic Acid Supplementation in a Hemicellulose-Based Diet
Source: Microorganisms. 2025 Dec 12;13(12):2834. doi: 10.3390/microorganisms13122834 (PMC12735587; doi:10.3390/microorganisms13122834)
Supplement: Supplementary file 1 [file microorganisms-13-02834-s001.zip]

Archive with 1 entries (1 files):
- microorganisms-3982434-supplementary.pdf
